# Supplementary material for: Myosin II regulatory light chain phosphorylation and formin availability modulate cytokinesis upon changes in carbohydrate metabolism
Source: eLife. 2023 Feb 24;12:e83285. doi: 10.7554/eLife.83285 (PMC10005788; doi:10.7554/eLife.83285)
Supplement: Figure 1—source data 2. [file elife-83285-fig1-data2.zip]

Archive with 6 entries (6 files):
- Figure 1B uncroped labeled gels.png
- Figure 1A cdc2.png
- Figure 1A GFP.png
- Figure 1A uncroped labeled gels.png
- Figure 1B cdc2.png
- Figure 1B GFP.png
