# Supplementary material for: Myosin II regulatory light chain phosphorylation and formin availability modulate cytokinesis upon changes in carbohydrate metabolism
Source: eLife. 2023 Feb 24;12:e83285. doi: 10.7554/eLife.83285 (PMC10005788; doi:10.7554/eLife.83285)
Supplement: Figure 2—source data 2. [file elife-83285-fig2-data2.zip]

Archive with 11 entries (11 files):
- Figure 2D unperturbed growth.png
- Figure 2A cdc2.png
- Figure 2A GFP.png
- Figure 2A uncroped labeled gels.png
- Figure 2C cdc2.png
- Figure 2C GFP.png
- Figure 2C uncroped labeled gels.png
- Figure 2D glycerol cdc2.png
- Figure 2D glycerol GFP.png
- Figure 2D uncroped labeled gels.png
- Figure 2D unperturbed growth GFP.png
