# Supplementary material for: Myosin II regulatory light chain phosphorylation and formin availability modulate cytokinesis upon changes in carbohydrate metabolism
Source: eLife. 2023 Feb 24;12:e83285. doi: 10.7554/eLife.83285 (PMC10005788; doi:10.7554/eLife.83285)
Supplement: Figure 2—figure supplement 1—source data 2. [file elife-83285-fig2-figsupp1-data2.zip]

Archive with 14 entries (14 files):
- Figure 2 supplement D uncroped labeled gels.png
- Figure 2 Supplement source data.xlsx
- Figure 2 Supplement A cdc2.png
- Figure 2 Supplement A GFP.png
- Figure 2 Supplement A uncroped labeled gels.png
- Figure 2 Supplement B cdc2.png
- Figure 2 Supplement B GFP.png
- Figure 2 Supplement B uncroped labeled gels.png
- Figure 2 Supplement C  GFP lower exposure.png
- Figure 2 Supplement C  GFP overexposure.png
- Figure 2 Supplement C  uncroped labeled gels.png
- Figure 2 Supplement C cdc2.png
- Figure 2 supplement D cdc2.png
- Figure 2 supplement D GFP.png
