# Supplementary material for: Myosin II regulatory light chain phosphorylation and formin availability modulate cytokinesis upon changes in carbohydrate metabolism
Source: eLife. 2023 Feb 24;12:e83285. doi: 10.7554/eLife.83285 (PMC10005788; doi:10.7554/eLife.83285)
Supplement: Figure 3—figure supplement 1—source data 2. [file elife-83285-fig3-figsupp1-data2.zip]

Archive with 3 entries (3 files):
- Figure 3 supplement F uncroped labeled gels.png
- Figure 3 supplement F cdc2.png
- Figure 3 supplement F GFP.png
