# Supplementary material for: Myosin II regulatory light chain phosphorylation and formin availability modulate cytokinesis upon changes in carbohydrate metabolism
Source: eLife. 2023 Feb 24;12:e83285. doi: 10.7554/eLife.83285 (PMC10005788; doi:10.7554/eLife.83285)
Supplement: Figure 4—figure supplement 1—source data 1. [file elife-83285-fig4-figsupp1-data1.zip]

Archive with 1 entries (1 files):
- Figure 4 Supplement source data.xlsx
