# Supplementary material for: Myosin II regulatory light chain phosphorylation and formin availability modulate cytokinesis upon changes in carbohydrate metabolism
Source: eLife. 2023 Feb 24;12:e83285. doi: 10.7554/eLife.83285 (PMC10005788; doi:10.7554/eLife.83285)
Supplement: Figure 6—source data 2. [file elife-83285-fig6-data2.zip]

Archive with 5 entries (5 files):
- Figure 6A uncroped labeled gels.png
- Figure 6A cdc2.png
- Figure 6A GFP.png
- Figure 6A HA.png
- Figure 6A p38.png
